# Supplementary material for: New Heterostilbene and Triazole Oximes as Potential CNS-Active and Cholinesterase-Targeted Therapeutics
Source: Biomolecules. 2024 Jun 11;14(6):679. doi: 10.3390/biom14060679 (PMC11201660; doi:10.3390/biom14060679)
Supplement: Supplementary file 1 [file biomolecules-14-00679-s001.zip]

Archive with 1 entries (1 files):
- biomolecules-3029633-supplementary.pdf
